# Supplementary material for: A new species and additional records of Lobrathium Mulsant & Rey (Coleoptera, Staphylinidae, Paederinae) from China
Source: Zookeys. 2013 Aug 26;(326):47–53. doi: 10.3897/zookeys.326.5970 (PMC3764536; doi:10.3897/zookeys.326.5970)
Supplement: XML Treatment for Lobrathium fuscoguttatum [file zookeys.326.5970-treatment3.xml]

<!DOCTYPE tp:taxon-treatment
  PUBLIC "-//TaxonX//DTD Taxonomic Treatment Publishing DTD v0 20100105//EN" "tax-treatment-NSO.dtd">
<tp:taxon-treatment xmlns:tp="http://www.plazi.org/taxpub"><tp:treatment-meta><mixed-citation publication-type="journal"><person-group><name><surname>Li</surname><given-names>Wen-Rong</given-names></name><name><surname>Dai</surname><given-names>Cong-Chao</given-names></name><name><surname>Li</surname><given-names>Li-Zhen</given-names></name></person-group><article-title>A new species and additional records of <italic>Lobrathium</italic> Mulsant &amp; Rey (Coleoptera, Staphylinidae, Paederinae) from China</article-title><source>Zookeys</source><day>26</day><month>8</month><year>2013</year><volume>2013</volume><issue>326</issue><fpage>47</fpage><lpage>53</lpage><pub-id pub-id-type="doi">10.3897/zookeys.326.5970</pub-id></mixed-citation></tp:treatment-meta><tp:nomenclature><tp:taxon-name>
                            <tp:taxon-name-part taxon-name-part-type="genus">Lobrathium</tp:taxon-name-part>
                            <tp:taxon-name-part taxon-name-part-type="species">fuscoguttatum</tp:taxon-name-part>
                            <object-id xmlns:xlink="http://www.w3.org/1999/xlink" xlink:type="simple">http://zoobank.org/31EB556C-EF29-4E37-8066-710DEC726CB3</object-id>
                            <object-id xmlns:xlink="http://www.w3.org/1999/xlink" xlink:type="simple">http://species-id.net/wiki/Lobrathium_fuscoguttatum</object-id>
                        </tp:taxon-name><tp:taxon-status xmlns:xlink="http://www.w3.org/1999/xlink" xlink:type="simple">sp. n.</tp:taxon-status><xref ref-type="fig" rid="F1">Figure 1</xref></tp:nomenclature><tp:treatment-sec sec-type="Type material"><title>Type material</title><p>(8 ♂♂, 1♀). <bold>Holotype</bold>, ♂: “China, Guangxi, Lingui County, Anjiangping, 1700 m, <named-content xmlns:xlink="http://www.w3.org/1999/xlink" content-type="dwc:verbatimCoordinates" xlink:type="simple">25°33'N, 109°55'E</named-content>, 17–VII–2011, Peng Zhong leg. / Holotype ♂, <italic><tp:taxon-name>Lobrathium fuscoguttatum</tp:taxon-name></italic>, sp. n. Li et al., det. 2013”. <bold>Paratypes</bold>, 1 ♂: “China, Guangxi, Lingui County, Anjiangping, 1700 m, <named-content xmlns:xlink="http://www.w3.org/1999/xlink" content-type="dwc:verbatimCoordinates" xlink:type="simple">25°33'N, 109°55'E</named-content>, 17–VII–2011, Peng Zhong leg.”; 3 ♂♂: “China: Guangxi, Lingui County, Anjiangping, 1400–1700 m, <named-content xmlns:xlink="http://www.w3.org/1999/xlink" content-type="dwc:verbatimCoordinates" xlink:type="simple">25°33'N, 109°56'E</named-content>, 14–VII–2011, Peng Zhong leg.”; 3 ♂♂, 1 ♀: “China: Guangxi, Jinxiu County, Yinshan Station, 1200 m, <named-content xmlns:xlink="http://www.w3.org/1999/xlink" content-type="dwc:verbatimCoordinates" xlink:type="simple">24°10'N, 110°13'E</named-content>, 23–VII–2011, Peng Zhong leg.”</p></tp:treatment-sec><tp:treatment-sec sec-type="Description"><title>Description.</title><p>Body length 6.75–7.51 mm, length of fore body 3.45–3.89 mm. Habitus as in <xref ref-type="fig" rid="F1">Fig. 1A</xref>. Coloration: body black with bluish hue, middle of elytra with yellowish spot not reaching lateral and posterior margins; legs blackish with paler tarsi, antennae dark brownish to blackish.</p><p>Head weakly transverse (HW/HL = 1.06–1.18), widest across eyes; posterior angles broadly rounded; punctation dense and moderately coarse, sparser in median dorsal portion; interstices without microsculpture. Eyes large, more than half as long as distance from posterior margin of eye to neck in dorsal view. Antenna 2.0–2.17 mm long.</p><p>Pronotum 1.19–1.27 times as long as broad, nearly as wide as head (PW/HW = 0.91–1.0), lateral margins convex in dorsal view, punctation similar to that of head, but with impunctate midline, interstices glossy.</p><!--PageBreak--><p>Elytra wider, and nearly as long as pronotum (EL/EW = 0.91–1.04, EW/PW = 1.13–1.27, EL/PL = 0.92–1.01); punctation coarse and dense, arranged in series; interstices without microsculpture.</p><p>Abdomen broader than elytra; punctation fine and dense; posterior margin of tergite VII with palisade fringe.</p><p><bold>Male.</bold> Sternite VII (<xref ref-type="fig" rid="F1">Fig. 1D</xref>) strongly transverse and with distinct median impression, this impression without pubescence, posterior margin with distinct median concavity; sternite VIII (<xref ref-type="fig" rid="F1">Fig. 1E</xref>) weakly transverse, with long and pronounced postero-median impression, this impression with a few modified, stout and short black setae (10-20 on either side of middle), posterior excision rather narrow and moderately deep, on either side of this excision with a cluster of long dark setae; aedeagus (<xref ref-type="fig" rid="F1">Figs 1B, C</xref>) 0.82–0.87 mm long, ventral process long, curved, and apically acute in lateral view.</p><p><bold>Female.</bold> Sternite VIII (<xref ref-type="fig" rid="F1">Fig. 1G</xref>) weakly transverse, posteriorly convex; tergite VIII (<xref ref-type="fig" rid="F1">Fig. 1F</xref>) posteriorly convex in middle.</p><fig id="F1" position="float" orientation="portrait"><label>Figure 1.</label><caption><p><italic><tp:taxon-name>Lobrathium fuscoguttatum</tp:taxon-name></italic>. <bold>A</bold> habitus <bold>B</bold> aedeagus in lateral view <bold>C</bold> aedeagus in ventral view <bold>D</bold> male sternite VII <bold>E</bold> male sternite VIII <bold>F</bold> female tergite VIII <bold>G</bold> female sternite VIII. Scales: <bold>A</bold> 1mm, <bold>B</bold>–<bold>G</bold> 0.5mm.</p></caption><graphic xmlns:xlink="http://www.w3.org/1999/xlink" xlink:href="ZooKeys-326-047-g001.jpg" position="float" orientation="portrait" xlink:type="simple"/></fig><!--PageBreak--></tp:treatment-sec><tp:treatment-sec sec-type="Etymology"><title>Etymology.</title><p>The specific epithet (Latin, adjective) refers to the dark elytral spots.</p></tp:treatment-sec><tp:treatment-sec sec-type="Comparative notes"><title>Comparative notes.</title><p>This species is similar to <italic><tp:taxon-name>Lobrathium tortuosum</tp:taxon-name></italic> Li et al. (2013) in the shape and chaetotaxy of the sternites VII-VIII and the morphology of the aedeagus (the sternite VII of <italic><tp:taxon-name>Lobrathium tortuosum</tp:taxon-name></italic> see <xref ref-type="bibr" rid="B5">Li et al. 2013</xref>). The new species differs from <italic><tp:taxon-name>Lobrathium tortuosum</tp:taxon-name></italic> by the shape of the ventral process of the aedeagus in lateral view.</p></tp:treatment-sec><tp:treatment-sec sec-type="Habitat and distribution"><title>Habitat and distribution.</title><p>The specimens were sifted from wet moss near a cold stream in the Anjiangping National Reserve, Guangxi, in July (see fig. 20A in <xref ref-type="bibr" rid="B5">Li et al. 2013</xref>).</p></tp:treatment-sec><ref-list><ref id="B5"><mixed-citation xmlns:xlink="http://www.w3.org/1999/xlink" xlink:type="simple"><person-group><name name-style="western"><surname>Li</surname><given-names>W-R</given-names></name><name name-style="western"><surname>Zhao</surname><given-names>M-J</given-names></name><name name-style="western"><surname>Dai</surname><given-names>C-C</given-names></name><name name-style="western"><surname>Li</surname><given-names>L-Z</given-names></name></person-group> (<year>2013</year>) <article-title>New species and records of <italic>Lobrathium</italic> Mulsant &amp; Rey (Coleoptera, Staphylinidae, Paederinae) from China.</article-title><source>ZooKeys</source><volume>304</volume>: <fpage>49</fpage>-<lpage>81</lpage>. doi: <ext-link ext-link-type="uri" xlink:href="http://dx.doi.org/10.3897/zookeys.304.5406" xlink:type="simple">10.3897/zookeys.304.5406</ext-link></mixed-citation></ref></ref-list></tp:taxon-treatment>
