# Supplementary material for: A new species and additional records of Lobrathium Mulsant & Rey (Coleoptera, Staphylinidae, Paederinae) from China
Source: Zookeys. 2013 Aug 26;(326):47–53. doi: 10.3897/zookeys.326.5970 (PMC3764536; doi:10.3897/zookeys.326.5970)
Supplement: XML Treatment for Lobrathium hongkongense [file zookeys.326.5970-treatment5.xml]

<!DOCTYPE tp:taxon-treatment
  PUBLIC "-//TaxonX//DTD Taxonomic Treatment Publishing DTD v0 20100105//EN" "tax-treatment-NSO.dtd">
<tp:taxon-treatment xmlns:tp="http://www.plazi.org/taxpub"><tp:treatment-meta><mixed-citation publication-type="journal"><person-group><name><surname>Li</surname><given-names>Wen-Rong</given-names></name><name><surname>Dai</surname><given-names>Cong-Chao</given-names></name><name><surname>Li</surname><given-names>Li-Zhen</given-names></name></person-group><article-title>A new species and additional records of <italic>Lobrathium</italic> Mulsant &amp; Rey (Coleoptera, Staphylinidae, Paederinae) from China</article-title><source>Zookeys</source><day>26</day><month>8</month><year>2013</year><volume>2013</volume><issue>326</issue><fpage>47</fpage><lpage>53</lpage><pub-id pub-id-type="doi">10.3897/zookeys.326.5970</pub-id></mixed-citation></tp:treatment-meta><tp:nomenclature><tp:taxon-name>
                            <tp:taxon-name-part taxon-name-part-type="genus">Lobrathium</tp:taxon-name-part>
                            <tp:taxon-name-part taxon-name-part-type="species">hongkongense</tp:taxon-name-part>
                            <object-id xmlns:xlink="http://www.w3.org/1999/xlink" xlink:type="simple">http://species-id.net/wiki/Lobrathium_hongkongense\according to Li et al 2013</object-id>
                        </tp:taxon-name><tp:taxon-authority>(Bernhauer, 1931)</tp:taxon-authority></tp:nomenclature><tp:treatment-sec sec-type="Material examined"><title>Material examined</title><p>(11 ♂♂, 1 ♀). <bold>China, Fujian:</bold> 1 ♂, Longyan City, Guihe Village, 1200 m, 25–V–2007, Huang &amp; Xu leg. <bold>Yunnan:</bold> 1 ♂, 1 ♀, Nabanhe N. R., Chuguohe, Bengganghani, 1750 m, 28–IV–2009, Hu &amp; Yin leg. <bold>Zhejiang:</bold> 2 ♂♂, Zhuji City, Dongbai Shan, 300 m, <named-content xmlns:xlink="http://www.w3.org/1999/xlink" content-type="dwc:verbatimCoordinates" xlink:type="simple">29°28'N, 120°26'E</named-content>, 04–X–2012, Zhao leg.; 1 ♂, Jingning County, Baiyunlin Village, <named-content xmlns:xlink="http://www.w3.org/1999/xlink" content-type="dwc:verbatimCoordinates" xlink:type="simple">27°43'N, 119°39'E</named-content>, 1100–1270 m, 07–V–2012, Zhu leg. <bold>Hubei:</bold> 6 ♂♂, Wufeng County, Houhe N. R., 1100 m, <named-content xmlns:xlink="http://www.w3.org/1999/xlink" content-type="dwc:verbatimCoordinates" xlink:type="simple">30°04'N, 110°37'E</named-content>, 27–IV–2004, Li leg.</p></tp:treatment-sec><tp:treatment-sec sec-type="Comment"><title>Comment.</title><p><italic><tp:taxon-name>Lobrathium hongkongense</tp:taxon-name></italic> is the most widespread species in China, and distributed also in southern Japan (<xref ref-type="bibr" rid="B2">Assing 2012</xref>; <xref ref-type="bibr" rid="B3">Assing 2013</xref>; <xref ref-type="bibr" rid="B5">Li et al. 2013</xref>).</p></tp:treatment-sec><ref-list><ref id="B2"><mixed-citation xmlns:xlink="http://www.w3.org/1999/xlink" xlink:type="simple"><person-group><name name-style="western"><surname>Assing</surname><given-names>V</given-names></name></person-group> (<year>2012</year>) <article-title>A revision of East Palaearctic <italic>Lobrathium</italic> (Coleoptera: Staphylinidae: Paederinae).</article-title><source>Bonn zoological Bulletin</source><volume>61</volume>: <fpage>49</fpage>-<lpage>128</lpage>.</mixed-citation></ref><ref id="B3"><mixed-citation xmlns:xlink="http://www.w3.org/1999/xlink" xlink:type="simple"><person-group><name name-style="western"><surname>Assing</surname><given-names>V</given-names></name></person-group> (<year>2013</year>) <article-title>A revision of Palaearctic <italic>Lobrathium</italic>. IV. Three new species from Nepal and China, and additional records (Coleoptera: Staphylinidae: Paederinae).</article-title><source>Linzer biologische Beiträge</source><volume>45</volume>: <fpage>191</fpage>-<lpage>204</lpage>.</mixed-citation></ref><ref id="B5"><mixed-citation xmlns:xlink="http://www.w3.org/1999/xlink" xlink:type="simple"><person-group><name name-style="western"><surname>Li</surname><given-names>W-R</given-names></name><name name-style="western"><surname>Zhao</surname><given-names>M-J</given-names></name><name name-style="western"><surname>Dai</surname><given-names>C-C</given-names></name><name name-style="western"><surname>Li</surname><given-names>L-Z</given-names></name></person-group> (<year>2013</year>) <article-title>New species and records of <italic>Lobrathium</italic> Mulsant &amp; Rey (Coleoptera, Staphylinidae, Paederinae) from China.</article-title><source>ZooKeys</source><volume>304</volume>: <fpage>49</fpage>-<lpage>81</lpage>. doi: <ext-link ext-link-type="uri" xlink:href="http://dx.doi.org/10.3897/zookeys.304.5406" xlink:type="simple">10.3897/zookeys.304.5406</ext-link></mixed-citation></ref></ref-list></tp:taxon-treatment>
