# Supplementary material for: A new species and additional records of Lobrathium Mulsant & Rey (Coleoptera, Staphylinidae, Paederinae) from China
Source: Zookeys. 2013 Aug 26;(326):47–53. doi: 10.3897/zookeys.326.5970 (PMC3764536; doi:10.3897/zookeys.326.5970)
Supplement: XML Treatment for Lobrathium quadrum [file zookeys.326.5970-treatment6.xml]

<!DOCTYPE tp:taxon-treatment
  PUBLIC "-//TaxonX//DTD Taxonomic Treatment Publishing DTD v0 20100105//EN" "tax-treatment-NSO.dtd">
<tp:taxon-treatment xmlns:tp="http://www.plazi.org/taxpub"><tp:treatment-meta><mixed-citation publication-type="journal"><person-group><name><surname>Li</surname><given-names>Wen-Rong</given-names></name><name><surname>Dai</surname><given-names>Cong-Chao</given-names></name><name><surname>Li</surname><given-names>Li-Zhen</given-names></name></person-group><article-title>A new species and additional records of <italic>Lobrathium</italic> Mulsant &amp; Rey (Coleoptera, Staphylinidae, Paederinae) from China</article-title><source>Zookeys</source><day>26</day><month>8</month><year>2013</year><volume>2013</volume><issue>326</issue><fpage>47</fpage><lpage>53</lpage><pub-id pub-id-type="doi">10.3897/zookeys.326.5970</pub-id></mixed-citation></tp:treatment-meta><tp:nomenclature><tp:taxon-name>
                            <tp:taxon-name-part taxon-name-part-type="genus">Lobrathium</tp:taxon-name-part>
                            <tp:taxon-name-part taxon-name-part-type="species">quadrum</tp:taxon-name-part>
                            <object-id xmlns:xlink="http://www.w3.org/1999/xlink" xlink:type="simple">http://species-id.net/wiki/Lobrathium_quadrum</object-id>
                        </tp:taxon-name><tp:taxon-authority>Li et al., 2013</tp:taxon-authority></tp:nomenclature><tp:treatment-sec sec-type="Material examined"><title>Material examined</title><p>(1 ♂, 10 ♀♀). <bold>China, Sichuan:</bold> 1 ♂, 10 ♀♀, Dujiangyan City, Qingcheng Shan, 20–VII–2003, Li leg.</p></tp:treatment-sec><tp:treatment-sec sec-type="Comment"><title>Comment.</title><p>The above specimens were collected from the type locality (Qingcheng Shan, Sichuan).</p><!--PageBreak--></tp:treatment-sec></tp:taxon-treatment>
