# Supplementary material for: A new species and additional records of Lobrathium Mulsant & Rey (Coleoptera, Staphylinidae, Paederinae) from China
Source: Zookeys. 2013 Aug 26;(326):47–53. doi: 10.3897/zookeys.326.5970 (PMC3764536; doi:10.3897/zookeys.326.5970)
Supplement: XML Treatment for Lobrathium spathulatum [file zookeys.326.5970-treatment7.xml]

<!DOCTYPE tp:taxon-treatment
  PUBLIC "-//TaxonX//DTD Taxonomic Treatment Publishing DTD v0 20100105//EN" "tax-treatment-NSO.dtd">
<tp:taxon-treatment xmlns:tp="http://www.plazi.org/taxpub"><tp:treatment-meta><mixed-citation publication-type="journal"><person-group><name><surname>Li</surname><given-names>Wen-Rong</given-names></name><name><surname>Dai</surname><given-names>Cong-Chao</given-names></name><name><surname>Li</surname><given-names>Li-Zhen</given-names></name></person-group><article-title>A new species and additional records of <italic>Lobrathium</italic> Mulsant &amp; Rey (Coleoptera, Staphylinidae, Paederinae) from China</article-title><source>Zookeys</source><day>26</day><month>8</month><year>2013</year><volume>2013</volume><issue>326</issue><fpage>47</fpage><lpage>53</lpage><pub-id pub-id-type="doi">10.3897/zookeys.326.5970</pub-id></mixed-citation></tp:treatment-meta><tp:nomenclature><tp:taxon-name>
                            <tp:taxon-name-part taxon-name-part-type="genus">Lobrathium</tp:taxon-name-part>
                            <tp:taxon-name-part taxon-name-part-type="species">spathulatum</tp:taxon-name-part>
                            <object-id xmlns:xlink="http://www.w3.org/1999/xlink" xlink:type="simple">http://species-id.net/wiki/Lobrathium_spathulatum\according to Li et al 2013</object-id>
                        </tp:taxon-name><tp:taxon-authority>Assing, 2012</tp:taxon-authority></tp:nomenclature><tp:treatment-sec sec-type="Material examined"><title>Material examined</title><p>(2 ♂♂, 1 ♀). <bold>China, Shaanxi:</bold> 1 ♂, 1 ♀, Hanzhong City, Liping N. R., 1400–1600 m, <named-content xmlns:xlink="http://www.w3.org/1999/xlink" content-type="dwc:verbatimCoordinates" xlink:type="simple">32°50'N, 106°36'E</named-content>, 15–VII–2012, Chen et al. leg. <bold>Jiangxi:</bold> 1 ♂, Jinggangshan City, Ciping Town, 850 m, <named-content xmlns:xlink="http://www.w3.org/1999/xlink" content-type="dwc:verbatimCoordinates" xlink:type="simple">26°29'N, 114°05'E</named-content>, 18–X–2010, Peng et al. leg.</p></tp:treatment-sec><tp:treatment-sec sec-type="Comment"><title>Comment.</title><p>This species has been recorded from Hubei, Shanxi, Zhejiang, Sichuan, Yunnan and Shaanxi (<xref ref-type="bibr" rid="B2">Assing 2012</xref>; <xref ref-type="bibr" rid="B5">Li et al. 2013</xref>). The above male from Jiangxi represents a new province record.</p></tp:treatment-sec><ref-list><ref id="B2"><mixed-citation xmlns:xlink="http://www.w3.org/1999/xlink" xlink:type="simple"><person-group><name name-style="western"><surname>Assing</surname><given-names>V</given-names></name></person-group> (<year>2012</year>) <article-title>A revision of East Palaearctic <italic>Lobrathium</italic> (Coleoptera: Staphylinidae: Paederinae).</article-title><source>Bonn zoological Bulletin</source><volume>61</volume>: <fpage>49</fpage>-<lpage>128</lpage>.</mixed-citation></ref><ref id="B5"><mixed-citation xmlns:xlink="http://www.w3.org/1999/xlink" xlink:type="simple"><person-group><name name-style="western"><surname>Li</surname><given-names>W-R</given-names></name><name name-style="western"><surname>Zhao</surname><given-names>M-J</given-names></name><name name-style="western"><surname>Dai</surname><given-names>C-C</given-names></name><name name-style="western"><surname>Li</surname><given-names>L-Z</given-names></name></person-group> (<year>2013</year>) <article-title>New species and records of <italic>Lobrathium</italic> Mulsant &amp; Rey (Coleoptera, Staphylinidae, Paederinae) from China.</article-title><source>ZooKeys</source><volume>304</volume>: <fpage>49</fpage>-<lpage>81</lpage>. doi: <ext-link ext-link-type="uri" xlink:href="http://dx.doi.org/10.3897/zookeys.304.5406" xlink:type="simple">10.3897/zookeys.304.5406</ext-link></mixed-citation></ref></ref-list></tp:taxon-treatment>
